# Supplementary material for: Functionalized Magnetic Carbon Nanoparticles Efficiently Break Water-in-Heavy Oil Emulsions
Source: Materials (Basel). 2026 Jun 15;19(12):2584. doi: 10.3390/ma19122584 (PMC13303635; doi:10.3390/ma19122584)
Supplement: Supplementary file 1 [file materials-19-02584-s001.zip]

Archive with 1 entries (1 files):
- materials-4332811-supplementary.pdf
